# Supplementary material for: Analysis of Fragmentation Pathways of Peptide Modified with Quaternary Ammonium and Phosphonium Group as Ionization Enhancers
Source: Molecules. 2021 Nov 18;26(22):6964. doi: 10.3390/molecules26226964 (PMC8623324; doi:10.3390/molecules26226964)
Supplement: Supplementary file 1 [file molecules-26-06964-s001.zip]

Archive with 1 entries (1 files):
- molecules-1460615-supplementary.pdf
